# Supplementary material for: Comparison of regional flortaucipir PET with quantitative tau immunohistochemistry in three subjects with Alzheimer’s disease pathology: a clinicopathological study
Source: EJNMMI Res. 2020 Jun 15;10:65. doi: 10.1186/s13550-020-00653-x (PMC7295920; doi:10.1186/s13550-020-00653-x)
Supplement: Supplementary file 1 — Additional file 1: Supplemental Figure 1. Example of PET ROI hand drawn to match pathology sample block, in this case right amygdala. Note the PET image is in radiologic orientation so the relevant ROI for this example is on the left of the image (blue). Supplemental Figure 2. Correlation between regional flortaucipir SUVr and Histelide estimate of regional Ptau in individual subjects. Blue symbols, regression line and Pearson’s r are for cortical regions. Green symbols reflect limbic regions: hippocampus/entorhinal cortex and amygdala. Red symbols represent subcortical regions: caudate/putamen, basal ganglia/nucleus basalis, thalamus. Supplementary Table. [file 13550_2020_653_MOESM1_ESM.zip]

Archive with 2 entries (2 files):
- 13550_2020_653_MOESM1_ESM.docx
- Pontecorvo et al.  Supp Table.xlsx
