# Supplementary material for: Comparison of regional flortaucipir PET with quantitative tau immunohistochemistry in three subjects with Alzheimer’s disease pathology: a clinicopathological study
Source: EJNMMI Res. 2020 Jun 15;10:65. doi: 10.1186/s13550-020-00653-x (PMC7295920; doi:10.1186/s13550-020-00653-x)
Supplement: Supplementary file 1 — Additional file 1: Supplemental Figure 1. Example of PET ROI hand drawn to match pathology sample block, in this case right amygdala. Note the PET image is in radiologic orientation so the relevant ROI for this example is on the left of the image (blue). Supplemental Figure 2. Correlation between regional flortaucipir SUVr and Histelide estimate of regional Ptau in individual subjects. Blue symbols, regression line and Pearson’s r are for cortical regions. Green symbols reflect limbic regions: hippocampus/entorhinal cortex and amygdala. Red symbols represent subcortical regions: caudate/putamen, basal ganglia/nucleus basalis, thalamus. Supplementary Table. [file 13550_2020_653_MOESM1_ESM.zip › Pontecorvo et al. Supp Table.xlsx]

## Sheet: Compare
Case 1							Case 2							Case 3
Region	SIDE	SUVR	PHF TAU TOTAL	ABETA TOTAL	Analysis Group		Region	SIDE	SUVR	PHF TAU TOTAL	ABETA TOTAL	Analysis Group		Region	SIDE	SUVR	PHF TAU TOTAL	ABETA TOTAL	Analysis Group
Caudate and Putamen-R	R	1.88425	7.14	5.05	Basal Ganglia		Nucleus Basalis Meynert-R*	R	1.75459	2.88	10.97	Basal Ganglia		Occipital (BA 18) -R*	R	2.601	50.14	35.33	Cortical
Inferolateral Temp (BA 20,21)-R	R	1.79302	52.99	14.13	Cortical		Nucleus Basalis Meynert-L*	L	1.72574	5.7	9.91	Basal Ganglia		Occipital (BA 18) -L*	L	2.56658	47.25	20.21	Cortical
Pariet Occ Junction (BA 39)-R	R	1.75871	37.96	22.14	Cortical		Inferolateral Temp (BA 20,21)-L	L	1.56924	8.84	18.32	Cortical		Caudate and Putamen-L	L	2.53748	5.4	9.33	Basal Ganglia
Amygdala-R*	R	1.72652	55.69	24.23	Limbic		Inferolateral Temp (BA 20,21)-R	R	1.56329	18.61	14.43	Cortical		Caudate and Putamen-R	R	2.53234	3.52	6.07	Basal Ganglia
Nucleus Basalis Meynert-R*	R	1.71984	8.11	9.22	Basal Ganglia		Amygdala-R*	R	1.55355	34.7	9.45	Limbic		Inferolateral Temp (BA 20,21)-L	L	2.03826	26.95	20.14	Cortical
Caudate and Putamen-L	L	1.71916	2.12	4.63	Basal Ganglia		Amygdala-L*	L	1.55021	37.56	7.71	Limbic		Inferolateral Temp (BA 20,21)-R	R	2.03599	31.07	20.43	Cortical
Anterior Frontal (BA 9)-L	L	1.70679	19.87	14.67	Cortical		HippoEnto-L*	L	1.47413	33.43	12.91	Limbic		Nucleus Basalis Meynert-R*	R	1.93304	3.03	14.8	Basal Ganglia
Orbitofrontal (BA 11)-L	L	1.55829	9.71	13.46	Cortical		Occipital (BA 18) -L*	L	1.46614	5.41	15.25	Cortical		Inferior Parietal-L*	L	1.9074	28.54	15.17	Cortical
Anterior Frontal (BA 9)-R	R	1.55288	14.85	14.31	Cortical		HippoEnto-R*	R	1.451	26.84	11.77	Limbic		Inferior Parietal-R*	R	1.89668	18.38	17.83	Cortical
Orbitofrontal (BA 11)-R	R	1.5496	22.64	18.07	Cortical		Pariet Occ Junction (BA 39)-L	L	1.40907	1.2	13.42	Cortical		Thalamus-R	R	1.88696	1.76	8.8	Basal Ganglia
Amygdala-L*	L	1.54607	52.59	14.04	Limbic		Caudate and Putamen-R	R	1.40441	3.33	11.18	Basal Ganglia		Sup and Mid Temp Gyrus-R*	R	1.87233	21.72	18.03	Cortical
AntCingulate-L	L	1.5268	16.2	8.66	Cortical		Caudate and Putamen-L	L	1.39254	1.93	9.59	Basal Ganglia		Pariet Occ Junction (BA 39)-L	L	1.85902	35.94	25.84	Cortical
Pariet Occ Junction (BA 39)-L	L	1.52492	12.18	18.09	Cortical		Pariet Occ Junction (BA 39)-R	R	1.3874	1.28	18.33	Cortical		Precuneus (BA 7)-R	R	1.85285	17.06	22.12	Cortical
HippoEnto-R*	R	1.51153	47.57	14.61	Limbic		Sup and Mid Temp Gyrus-L*	L	1.3586	6.37	11.59	Cortical		Occipital (BA 17)-L*	L	1.8207	20.97	16.67	Cortical
Inferior Parietal-L*	L	1.49861	5.38	7.17	Cortical		Inferior Parietal-L*	L	1.3216	1.79	9.04	Cortical		Medial Temp (BA 37)-L	L	1.79277	34.3	23.57	Cortical
Precuneus (BA 7)-R	R	1.47182	10.91	11.41	Cortical		Occipital (BA 18)-R*	R	1.31668	2.95	18.85	Cortical		Precuneus (BA 7)-L	L	1.7905	28.14	23.33	Cortical
Precuneus (BA 7)-L	L	1.46783	9.62	13.99	Cortical		Orbitofrontal (BA 11)-R	R	1.31432	2.49	13.72	Cortical		Pariet Occ Junction (BA 39)-R	R	1.78725	38.58	23.22	Cortical
AntCingulate-R	R	1.45796	11.47	9.96	Cortical		Thalamus-R	R	1.31383	1.13	7.3	Basal Ganglia		Mid Frontal Gyrus-R*	R	1.69601	19.02	19.28	Cortical
Inferolateral Temp (BA 20,21)-L	L	1.44974	20.68	21.59	Cortical		Thalamus-L	L	1.28792	0.59	3.89	Basal Ganglia		Medial Temp (BA 37)-R	R	1.69471	33.18	29.86	Cortical
Sup and Mid Temp Gyrus-R*	R	1.37784	34.39	20.2	Cortical		Sup and Mid Temp Gyrus-R*	R	1.28522	1.78	13.54	Cortical		Frontal Premotor (BA 6)-R	R	1.67912	26.91	20.94	Cortical
Thalamus R	R	1.37489	2.18	4.34	Basal Ganglia		Occipital (BA 17)-R*	R	1.26442	-0.38	9.47	Cortical		Occipital (BA 17)-R*	R	1.62717	18.67	18.49	Cortical
Frontal Premotor (BA 6)-L	L	1.37102	12.7	15.33	Cortical		Orbitofrontal (BA 11)-L	L	1.24453	1.98	19.97	Cortical		Frontal Premotor (BA 6)-L	L	1.59502	14.87	24.45	Cortical
Nucleus Basalis Meynert-L*	L	1.3547	8.25	10.24	Basal Ganglia		Medial Temp (BA 37)-L	L	1.21899	15.38	17.78	Cortical		HippoEnto-L*	L	1.5606	24.84	15.99	Limbic
Mid Frontal Gyrus-L*	L	1.33672	26.66	16.97	Cortical		Occipital-(BA 17)-L	L	1.2135	1.82	9.82	Cortical		Nucleus Basalis Meynert-L*	L	1.54703	5.78	16.93	Basal Ganglia
HippoEnto-L*	L	1.30359	41.92	12.11	Limbic		Precuneus (BA 7)-L	L	1.21195	1.75	18.28	Cortical		HippoEnto-R*	R	1.53332	16.26	17.17	Limbic
Occipital (BA 18)-R*	R	1.29865	6.22	13.09	Cortical		Frontal Premotor (BA 6)-L	L	1.19769	0.75	11.42	Cortical		Orbitofrontal (BA 11)-R	R	1.50832	4.97	17.75	Cortical
Thalamus -L	L	1.29603	2.03	3.47	Basal Ganglia		Mid Frontal Gyrus-L*	L	1.19695	0.56	12.25	Cortical		SuP and Mid Temp Gyrus-L*	L	1.48104	25.72	20.12	Cortical
Inferior Parietal-R*	R	1.28878	24.9	22.04	Cortical		Inferior Parietal-R*	R	1.17887	0.82	11.1	Cortical		Anterior Frontal (BA-9)-R	R	1.46091	3.59	17.72	Cortical
Superior and Mid Temp Gyrus-L*	L	1.28267	14	12.13	Cortical		AntCingulate-R	R	1.172	3.31	9.97	Cortical		Thalamus-L	L	1.4546	1.11	5.43	Basal Ganglia
MedialTemp (BA-37)-R	R	1.23897	9.4	18.86	Cortical		Primary Motor (BA 4)-R	R	1.16487	0.61	10.92	Cortical		Primary Motor (BA 4)-L	L	1.40246	12.98	12.67	Cortical
Frontal Premotor (BA 6)-R	R	1.17389	1.88	11.94	Cortical		Primary Motor (BA 4)-L	L	1.16073	1.3	11.39	Cortical		Primary Motor (BA 4)-R	R	1.40019	9.19	16.47	Cortical
Mid Frontal Gyrus-R*	R	1.15391	14.23	15.71	Cortical		Medial Temp (BA 37)-R	R	1.16046	3.68	11.81	Cortical		Orbitofrontal (BA 11)-L	L	1.38623	2.53	21.23	Cortical
Medial Temp (BA 37)-L	L	1.1417	3.39	13.61	Cortical		Precuneus (BA 7)-R	R	1.12766	0.85	12.42	Cortical		AntCingulate-L	L	1.31803	10.68	10.66	Cortical
Primary Motor (BA 4)-L	L	1.13935	7.39	16.92	Cortical		Frontal Premotor (BA 6)-R	R	1.12522	0.61	8.8	Cortical		AntCingulate-R	R	1.30342	12.07	16.85	Cortical
Occipital-(BA17)-R*	R	1.12666	2.44	13.54	Cortical		Anterior Frontal (BA-9)-L	L	1.10617	-0.1	14.92	Cortical		Mid Frontal Gyrus-L*	L	1.28037	14.17	17.88	Cortical
Primary Motor (BA 4)-R	R	1.10434	7.55	12.89	Cortical		Anterior Frontal (BA-9)-R	R	1.09475	-0.35	14.33	Cortical		Amygdala-R*	R	1.23945	20.45	14.54	Limbic
Occipital (BA 18) -L*	L	1.10081	2.58	9.54	Cortical		AntCingulate-L	L	1.04986	1.27	6.59	Cortical		Amygdala-L*	L	1.19042	20.79	7.93	Limbic
Occipital (BA 17)-L*	L	1.07144	-0.27	8.66	Cortical		Mid Frontal Gyrus-R*	R	1.01957	0.95	11.78	Cortical		Anterior Frontal (BA-9)-L	L	1.08651	2.77	21.68	Cortical
* Regions denoted by * are required regions for establishing an AD neuropathological diagnosis (Hyman et al., reference 38). The remaining regions were selected to encompass a range of cortical flortaucipir binding/Ptau concentrations and to explore potential flortaucipir off target binding
BA - Brodman's Area number
Cerebellum (Mean)		NA	1.56	2.72	Reference				NA	1.74	3.86	Reference					0.58	4.8	Reference
		By definition Cerebellum SUVr is 1.0 since SUVr is ROI divided by Cerebellum
